# Supplementary material for: New Small Molecules Targeting Apoptosis and Cell Viability in Osteosarcoma
Source: PLoS One. 2015 Jun 3;10(6):e0129058. doi: 10.1371/journal.pone.0129058 (PMC4454490; doi:10.1371/journal.pone.0129058)
Supplement: S1 Table — Viability (%) is shown for the indicated cell lines after treatment with the compounds named after their hit-picking well-ID. The table also shows the chemical formula and the molecular weight for each of the 29 compounds. (XLSX) [file pone.0129058.s005.xlsx]

## Sheet: Blatt1
		% viability (hit picking/ 10µM)
% viability U2OS primary assay (10µM)	hit picking well-ID	HEK293T	HepG2	L87	hFOB1.19	HOS	MG-63	MNNG	Saos-2	U2OS	ZK-58	FORMULA	Molecular weight (g/mol)
39	A13	90.6697	96.2273	58.3639	67.6097	28.8892	54.1507	76.0248	65.2081	41.3771	64.2386	C22H23BrN4O2S	487.422
40	A20	82.4903	94.0219	65.0267	74.046	36.3487	69.5973	82.1576	71.0411	53.5801	86.023	C25H26N4OS	430.576
23	A22	47.092	102.025	38.0024	68.2715	15.6057	48.0484	73.8186	62.0795	14.123	45.8424	C14H10N4OS	282.326
24	B12	34.7225	92.0007	28.6019	92.3149	19.8645	65.5254	50.8434	60.2353	29.4437	73.2422	C20H15Cl3N2O4S	485.777
40	B20	57.0733	84.9033	47.5431	78.6764	38.192	63.9901	70.1874	56.9625	58.5432	73.0501	C19H13N3O5	363.333
39	C14	41.7611	97.0046	68.4589	79.9797	34.2343	56.0488	68.3351	85.7197	44.8997	63.879	C24H19N3O3	397.437
56	C19	63.4278	91.0511	46.7861	63.9629	41.9828	48.4089	71.7322	70.2683	45.2587	70.1645	C20H27N5O2	369.47
34	D09	52.5267	92.148	37.7181	34.9592	28.9984	21.0011	45.3356	59.8134	46.5245	52.5802	C21H18N2O2	330.39
18	E03	53.9828	82.0913	39.0284	60.2579	25.9952	35.8951	65.7668	56.7424	30.4886	58.9325	C16H12FN3O	281
62	E15	70.8816	96.9852	76.138	82.7989	46.4754	60.5336	79.7558	68.1226	62.4215	78.1518	C18H14ClN3O	323.785
28	E21	62.2366	79.6583	47.5536	47.4296	23.2267	36.9472	41.2046	50.0483	26.8483	66.6276	C26H22N4O2	422.491
56	E22	60.4138	91.9101	36.9068	54.0682	52.2778	65.6435	56.8876	58.3901	62.7982	75.9235	C18H13Cl2N5OS	418.307
28	F19	44.8189	82.8952	28.3416	65.9981	25.1426	42.6154	37.4892	58.2717	37.9226	59.9554	C24H17ClN4O3S	476.945
28	G13	88.1714	98.8074	35.6805	95.5632	16.3562	59.7626	58.299	81.1763	17.0528	76.8989	C25H24O5	404.467
34	G22	68.4281	101.165	53.9197	74.6438	44.8116	62.4808	87.3534	60.5674	50.1563	72.3074	C18H15N3O4S	369.402
47	H12	67.5383	81.7508	50.6322	84.1332	36.3011	53.6523	62.5192	66.4855	45.0119	72.4684	C20H18N2O3	334.378
33	I07	55.6323	94.7097	35.8893	90.1077	40.0236	48.1552	52.5964	77.8308	53.3815	86.2791	-	295.32
64	I19	70.8061	93.3808	60.5085	77.9555	44.0591	65.9937	63.7271	59.7838	53.4943	81.4384	C20H18N4O2S2	410.52
36	J07	24.5473	84.7178	28.1611	99.4562	29.8777	54.5656	55.494	62.5882	71.5503	78.6259	C12H10ClN3O3S	311.75
29	K07	26.9027	70.6427	27.4949	80.677	17.4428	47.8897	59.4081	38.2959	40.034	65.3148	-	395.3
65	K17	65.9067	99.729	63.6539	84.5803	54.8116	59.8669	79.9178	65.2759	54.0894	85.8741	C20H18BrN5O4	472.302
36	L19	51.1112	88.851	36.7467	66.0527	25.1787	50.3187	51.8335	65.6915	42.193	68.9365	C24H28N4O4S	468.579
28	M10	58.2845	102.211	37.9546	50.1461	32.4702	46.0544	59.6518	73.6604	26.5628	54.6523	C19H13BrN4	377.246
25	M11	17.9276	64.4713	17.7796	67.5115	13.9223	43.2979	51.9195	29.3706	16.3425	59.7243	C16H15ClN2O4	334.762
28	M13	72.3217	98.7385	60.4947	82.1669	40.6907	53.4083	74.0871	63.2846	52.2866	71.4622	C21H16N2O5	376.372
37	M20	77.3935	93.8412	67.3199	72.5857	29.1322	54.4389	70.2679	61.9844	43.2526	68.8293	C13H13BrFN5OS	386.248
50	N11	52.532	97.9204	57.3546	79.0752	37.7161	56.7711	80.778	80.7689	61.7509	88.6993	C20H17N3OS	347.442
35	O16	51.9405	97.7737	55.1833	72.9	41.7285	60.719	75.3903	62.3946	41.7135	76.9581	C16H10ClN3O	295.731
33	P07	39.4493	91.6948	16.5155	89.4289	33.1511	54.1546	40.4376	64.0746	38.7802	90.4736	-	369.76
